# Supplementary material for: Implementing Common Metrics across the NIH Clinical and Translational Science Awards (CTSA) consortium
Source: J Clin Transl Sci. 2019 Nov 26;4(1):16–21. doi: 10.1017/cts.2019.425 (PMC7103469; doi:10.1017/cts.2019.425)
Supplement: Supplementary file 1 [file S2059866119004254sup.zip]

Archive with 2 entries (2 files):
- S2059866119004254sup001.docx
- S2059866119004254sup002.docx
